# Supplementary material for: Enhancing Cr (VI) Adsorption of Chestnut Shell Biochar through H3PO4 Activation and Nickel Doping
Source: Molecules. 2024 May 9;29(10):2220. doi: 10.3390/molecules29102220 (PMC11124291; doi:10.3390/molecules29102220)
Supplement: Supplementary file 1 [file molecules-29-02220-s001.zip]

Archive with 1 entries (1 files):
- molecules-2978710-supplementary.pdf
